# Supplementary material for: Optimizing Genetic Workup in Pheochromocytoma and Paraganglioma by Integrating Diagnostic and Research Approaches
Source: Cancers (Basel). 2019 Jun 11;11(6):809. doi: 10.3390/cancers11060809 (PMC6627084; doi:10.3390/cancers11060809)
Supplement: Supplementary file 1 [file cancers-11-00809-s001.zip]

Archive with 5 entries (4 files):
- Supplementary_files/
- Supplementary_files/Supplementary _Table_S1.xlsx
- Supplementary_files/Supplementary_Figure_S1.pdf
- Supplementary_files/Supplementary_Table _S3.xlsx
- Supplementary_files/Supplementary_Table_S2.xlsx
