# Supplementary material for: Optimizing Genetic Workup in Pheochromocytoma and Paraganglioma by Integrating Diagnostic and Research Approaches
Source: Cancers (Basel). 2019 Jun 11;11(6):809. doi: 10.3390/cancers11060809 (PMC6627084; doi:10.3390/cancers11060809)
Supplement: Supplementary file 1 [file cancers-11-00809-s001.zip › Supplementary_files/Supplementary _Table_S1.xlsx]

## Sheet:  
Supplementary Table 1: Cohort Overview and clinical information
Article
Optimizing Genetic Workup in Pheochromocytoma and Paraganglioma by Integrating Diagnostic and Research Approaches
Laura Gieldon1, 2,#, Doreen William1,#, Karl Hackmann1,2, Winnie Jahn1, Arne Jahn1,2, Johannes Wagner1,2, Andreas Rump1,2, Nicole Bechmann3, Svenja Nölting4, Thomas Knösel5, Volker Gudziol6, Georgiana Constantinescu7, Jimmy Masjkur7, Felix Beuschlein8, Henri JLM Timmers9, Letizia Canu10, Karel Pacak11, Mercedes Robledo12, Daniela Aust13, Evelin Schröck1,2, Graeme Eisenhofer3,7, Susan Richter3 and…

## Sheet: Supplementary Table 1
	patient information												blood analysis							tumor analysis
Sample ID	research/patient	Diagnosis	solitary/multiple	Sign of malignancy	other tumors	comment	Erkrankung	AD[y]	gender	genetic counselling	family history of PPGL-associated tumors	family history of non PPGL-associated tumors	Analysis result blood	Gene	Transcript	Nucleotide change	AAC	Assessment	Method	Analysis result tumor	Gene	Transcript	Nucleotide change	AAC	VAF [%]	assessment	additional findings	Method	S:F Ratio	Type	frozen tissue/FFPE	Literature
1	patient	PHEO	solitary	no			Phäochromozytom re AO 52J, ED 2017	52	f	yes	no	uncle on father's side had gastric cancer at 69y, grandmother on father's side hat gastric cancer at 45y	inconspicuous						TSC+SDHA, Array	missense variant	HRAS	NM_176795.4	c.182A>G	p.(Gln61Arg)	72	pathogenic		PPGL-Panel	17.7	confirmed somatic	frozen tissue/FFPE
2	patient	HNP	solitary	no			Glomustumor li AO 39J, ED 1994	33	f	yes	no	inconspicuous	inconspicuous						TSC+SDHA, Array	not available
3	patient	HNP	solitary	yes			Malignes Paragangliom glomus caroticum li AO17J	17	m	yes	no	inconspicuous	missense variant - heterozygous	SDHB	NM_003000.2	c.649C>T	p.(Arg217Cys)	likely pathogenic	TSC+SDHA, Array	not available									24.1	confirmed germline	FFPE
3	patient	HNP	solitary	yes		multiple metastasis (bones, lungs)	Malignes Paragangliom glomus caroticum li AO17J	17	m	yes	no	inconspicuous	frameshift variant - heterozygous	CHEK2	NM_007194.3	c.1100delC	p.(Thr367fs)	pathogenic	TSC+SDHA, Array	not available									24.1	confirmed germline	FFPE
4	patient	PGL / HNP	multiple	yes			Glomus caroticum Tumor li AO 23J, ED 2012; Paragangliom li paraaortal/pararenal ED 2013, AO 25J, phayrngeales Paragangliom ED 2015/AO 27J, (am ehesten) Metastase eines Paraganglioms in der Lunge (lingula links und Segment 4 li Unterlappen)	23	f	yes	yes, father had GIST at app. 50y	mother had breast cancer at 51y, uncle on mothers side hat heopatic cancer at 63y, aunt on father's side had melanoma at 64y	deletion variant - heterozygous	SDHB			del exon 3	pathogenic	Array	not available										confirmed germline
5	patient	PHEO	solitary	no			Phäochromozytom re ED 2018, AO 35J	35	m	no	no	inconspicuous	inconspicuous						TSC+SDHA, Array	not available
8	patient	PHEO	solitary	no			Phäochromozytom re AO 59J	59	m	yes	no	inconspicuous	inconspicuous	SDHA	NM_004168.3	c.512G>A	p.(Arg171His)	unknown significance	TSC+SDHA, Array	not available										confirmed germline
9	patient	PHEO	solitary	no	renal cell carcinoma	2017: renal cell carcinoma with lung metastasis	Phäochromozytom li AO 70J	70	m	yes	no	inconspicuous	inconspicuous						TSC+SDHA, Array	not available
10	patient	HNP	solitary	no			Paragangliom glomus caroticum re AO 62J	62	f	yes	no	inconspicuous	inconspicuous						TSC+SDHA, Array	not available									10.3
11	patient	PHEO	solitary	no			Phäochromozyto, re ED 2014, AI 59J	59	m	no	not available	not available	insertion variant - heterozygous	FH	NM_000143.3	c.1431_1433dupAAA	p.(Leu477dup)	likely pathogenic	TSC+SDHA, Array	not available										confirmed germline
12	patient	PHEO	solitary	no			Phäochromozytom rechts AO 62J, ED 2016	62	f	yes	no	inconspicuous	inconspicuous						TSC+SDHA, Array	not available
13	patient	PHEO	solitary	no			Phäochromozytom links, ED 2018, AO 47J	47	f	no	not available	not available	inconspicuous						TSC+SDHA, Array	not available
14	patient	PHEO	solitary	no			Phäochromotytom re AO 48J, ED 1998	48	f	yes	no	inconspicuous	inconspicuous						TSC+SDHA, Array	not available
16	patient	PHEO	solitary	no			Phäochromozytom re AO 74J, ED 2014	74	f	no	not available	not available	inconspicuous						TSC+SDHA, Array	not available									51.4
17	patient	PHEO	solitary	no	testes tumor		Phäochromozytom re AO 26J, Hodentumor re AO 26J	26	m	yes	no	inconspicuous	inconspicuous						TSC+SDHA, Array	not available									10.4
18	patient	HNP	solitary				Paragangliom glomus jugulare re AO 68J	68	f	yes	no	inconspicuous	inconspicuous						TSC+SDHA, Array	not available
19	patient	HNP	solitary	yes			Malignes Paragangliom glomus jugulare li AO 36J, 3x Rezidiv	36	f	yes	no	mother had pancreatic cancer at 66y	missense variant - heterozygous	SDHB	NM_003000.2	c.725G>A	p.(Arg242His)	pathogenic	TSC+SDHA, Array	not available									5908.3	confirmed germline
20	patient	PHEO	multiple	no	suspicion of adrenal adenoma DD pheochromocytoma contralateral		Phäochromozytom re AO 43J, V.a. Adenom li Nebenniere DD Phäochromozytom	43	f	yes	no	inconspicuous	inconspicuous						Sanger core genes	not available
21	patient	PHEO	solitary				Phäochromozytom einseitig AO 41J, ED 2003	41	f	yes	no	BRCA2-mutation in the family, sister had ovarian cancer at 60y, second sister had ovarian cancer at 52y, nice had servical cancer ar 41y, mother had cancer (unknown type) at 38y	inconspicuous						TSC+SDHA, Array	not available
24	patient	PGL	solitary	no			Sympathisches Paragangliom re Nierenhilus AO 21J, ED 2012	21	m	yes	no	inconspicuous	inconspicuous						TSC	frameshift variant	SDHD	NM_003002.3	c.337_340del	p.(Asp113fs)	41.5	pathogenic		PPGL-Panel	1756.8	confirmed somatic	frisch
25	patient	HNP	solitary	no	mamma-carcinoma AO 62		Glomustumor li ED 2002, AO 62J + Mamma-Ca AO 62J	62	f	yes	no	aunt had breast cancer at 60y and lung cancer at 80<	inconspicuous						TSC+SDHA, Array	not available									243.5
26	patient	HNP	solitary	no		H&N study 7PGYDR7022	Paragangliom glomus jugulare li AO 45J	45	f	yes	no	inconspicuous	inconspicuous						TSC+SDHA, Array	not available									84.4
27	patient	HNP	solitary	no			Paragangliom glomus caroticum li AO 25J	25	f	yes	no	inconspicuous	inconspicuous	SDHA	NM_004168.3	c.512G>A	p.(Arg171His)	unknown significance	TSC+SDHA, Array	not available									168.7	confirmed germline
28	patient	PHEO	solitary	no			Phäochromozytom re AO 46J	46	m	no	not available	not available	inconspicuous						TSC+SDHA, Array	not available
30	patient	PHEO	solitary	no			Phäochromozytom li AO 65J, Infiltration vena cava inf. und Pancreas, bisher aber nicht metastasiert	65	f	yes	no	inconspicuous	inconspicuous						TSC+SDHA, Array	not available
31	patient	HNP	solitary	no		H&N study 7PGYDR7024	Paragangliom glomus jugulare li AO 52J	52	f	yes	no	inconspicuous	inconspicuous						TSC+SDHA, Array	not available									26.4
32	patient	PHEO	multiple	no			Phäochromozytom re AO 39J, bds. AO 53J	39	f	yes	no	Melanoma AO 35	splice variant - heterozygous	NF1	NM_000267.3	c.6084+1G>A	p.?	pathogenic	TSC	not available										confirmed germline	FFPE
34	patient	HNP	solitary	yes			Paragangliom glomus caroticum bds. AO 34J	34	m	yes	yes, daughter had paraganglioma at 13y, father had paraganglioma (age of onset unknown)	inconspicuous	splice variant - heterozygous	SDHD	NM_003002.3	c.53-2A>G	p.?	pathogenic	Sanger core genes	not available									278.3	confirmed germline
35	patient	PGL / HNP	multiple	no		H&N study 7PGYDR7023	Paragangliom glomus jugulare re AO 52J, li AO 54J	52	f	yes	no	uncle on father's side had melanoma at 48y, second uncle on fahter's side had prostate cancer (age of onset unknow)	missense variant - heterozygous	SDHAF2	NM_017841.2	c.232G>A	p.(Gly78Arg)	pathogenic	TSC	not available									249,7 (T1) 184,8 (T2)	confirmed germline
37	patient	PHEO	solitary	no			Pheo NN li, Op 16.07.15; V.a. Phäochromozytom DD Paragangliom kaudal li Nebenniere, prä-OP vorstellig, Befunde im Orbis gesperrt	35	f	yes	no	inconspicuous	inconspicuous						TSC+SDHA, Array	not available									8
38	patient	HNP	solitary	yes			Malignes Paragangliom glomus caroticum bds. AO 47	47	f	yes	brother had paraganglioma at 61y (proven mutation carrier)	father had laryngeal carcinoma at 84y	nonsense variant - heterozygous	SDHD	NM_003002.3	c.49C>T	p.(Arg17*)	pathogenic	TSC+SDHA, Array	not available									920.6	confirmed germline
39	patient	PHEO	solitary				Phäochromozytom AO 47J	47	m	yes	no	cousin had leucemia at 32y	inconspicuous						TSC+SDHA, Array	not available									5
40	patient	HNP	solitary	no			Glomus caroticum Tumor (re?) AO 23J, ED 1987, Glomus jugulare Tumor re AO 40J, ED 2003	23	f	yes	no	inconspicuous	inconspicuous						TSC+SDHA, Array	not available
41	research	PHEO	n.n.	no			?	37	f	no	not available	not available	deletion variant - heterozygous	FH	NM_000143.3	c.816_836del	p.(Ala273_Val279del)	likely pathogenic	Sanger; validation	deletion variant	FH	NM_000143.3	c.816_836del	p.(Ala273_Val279del)	92.3	likely pathogenic	VUS in OGDHL:NM_018245.2:c.1340A>G, p.(Tyr447Cys), 51.1%	PPGL-Panel	0.3	confirmed germline	frisch	Richter et al. 2019 [21]
42	patient	PGL	solitary	yes	M. Hodgkin AO 36y		Paragangliom paraaortal AO 51J, M. Hodgkin AO 36J, multiple weitere Vorerkrakungen (keine Tumore)	51	m	yes	no	father had testicular cancer at 64y	splice variant - heterozygous	SDHB	NM_003000.2	c.287-3C>G	p.?	pathogenic	TSC+SDHA, Array	splice variant	SDHB	NM_003000.2	c.287-3C>G	p.?	85.4	pathogenic		PPGL-Panel	1472.7	confirmed germline	FFPE
43	patient	PHEO	solitary	no			Phäochromozytom li AO 50J	50	m	yes	no	geat grandparents on mother's side both had cancer (type unknown)	missense variant - heterozygous	SDHC	NM_003001.3	c.379C>T	p.(His127Tyr)	likely pathogenic	TSC+SDHA, Array	missense variant	SDHC	NM_003001.3	c.379C>T	p.(His127Tyr)	46.6	likely pathogenic		PPGL-Panel	795.5	confirmed germline	frisch
43	patient	PHEO	solitary	no			Phäochromozytom li AO 50J	50	m	yes	no	geat grandparents on mother's side both had cancer (type unknown)	inconspicuous						TSC+SDHA, Array	frameshift variant	ATRX	NM_000489.3	c.2817del	p.(Ala940fs)	65.8	likely pathogenic		PPGL-Panel	795.5	unknown	frisch
44	patient	PHEO	solitary	no			Phäochromozytom re AO 45J	45	f	yes	no	inconspicuous	inconspicuous						TSC+SDHA, Array	not available
45	patient	PHEO	n.n.	n.n.			Phäochromozytom, Beratung steht aus	30	f	no	not available	not available	nonsense variant - heterozygous	FH	NM_000143.3	c.434C>G	p.(Ser145*)	pathogenic	TSC+SDHA, Array	not available									0.14	confirmed germline
46	patient	PGL	multiple		adrenocortical adenoma		2 PGLs, adrenocortical adenoma	33	f	yes	no	inconspicuous	inconspicuous						Sanger core genes, MLPA VHL	promoter methylation	SDHC					pathogenic		TSC, Array, Sanger+MS-HRM	5441.9	confirmed somatic		Richter et al. 2016 [41]
47	patient	HNP	solitary	yes		multiple metastasis (bones)	Malignes Paragangliom glomus caroticum (A. carotis externa) re AO 32J (ED 1992, seit 1998 Metastasierung bekannt)	32	m	yes	no	breast cancer at young age in two relatives on the mother's side	inconspicuous						TSC+SDHA, Array	not available
48	patient	HNP	solitary	no			Glomus caroticum Tumor re ED 2005, AO 69J	69	f	yes	no	inconspicuous	nonsense variant - heterozygous	SDHC	NM_003001.3	c.43C>T	p.(Arg15*)	pathogenic	TSC+SDHA, Array	not available									162.5	confirmed germline
49	research	PGL		no			PPGL?	34	m	no	not available	not available	not available						not available	inconspicuous								PPGL-Panel	15618.4		frisch
50	patient	HNP	solitary		mamma-ca AO 66y		Glomustumor AO 66J + Mamma-Ca AO 66J	66	f	yes	no	sister had breast cancer ar 62y, uncle on fahter's side had prostate cancer at 60y, great grandfather on father's side had gastric cancer at 70y, grandmother on mother's side had breast cancer at >100y	inconspicuous						TSC+SDHA, Array	not available
51	research	PGL		no			PPGL?	56	m	no	not available	not available	inconspicuous						external	nonsense variant	SDHB	NM_003000.2	c.183T>G	p.(Tyr61*)	80	pathogenic		PPGL-Panel	5178.2	confirmed somatic	frisch	Richter et al. 2019 [21]
52	patient	PHEO	multiple	no	papillary thyroid cancer	bilateral multifocal thyroid carcinoma diagnosed 2012	Phäochromozytom re, li unklare RF Nebenniere, malignes bds. papilläres Schilddrüsen-Ca	75	f	yes	no	inconspicuous	missense variant - heterozygous	RET	NM_020975.4	c.1901G>T	p.(Cys634Phe)	pathogenic	TSC, Array	not available									5.5	confirmed germline
53	patient	PHEO	solitary	no			Phäochromozytom re AO 38J, ED 2017	38	m	yes	no	inconspicuous	nonsense variant - heterozygous	BLM	NM_000057.3	c.1642C>T	p.(Gln548*)	pathogenic	TSC+SDHA, Array	not available									13.2	confirmed germline
54	patient	PHEO	solitary	no			Phäochromozytom re AO 40J,	40	f	yes	no	inconspicuous	inconspicuous						TSC+SDHA, Array	not available
55	patient	HNP		no			Head- and neck tumor ?	26	f	no	not available	not available	frameshift variant - heterozygous	SDHB	NM_003000.2	c.806delT	p.(Met269fs)	pathogenic	TSC+SDHA	not available										confirmed germline
56	patient	HNP		no			Head- and neck tumor ?	23	m	no	not available	not available	frameshift variant - heterozygous	SDHA	NM_004168.3	c.553_554insA	p.(Ala186fs)	likely pathogenic	TSC+SDHA	not available										confirmed germline
57	patient	HNP	solitary	no			V.a. Glomustumor bei unklarer Raumforderung re Felsenbein AO 72J, spätere Befunde im Orbis nicht einsehbar	72	m	yes	no	inconspicuous	inconspicuous						TSC+SDHA, Array	not available
58	patient	PHEO	solitary	no			Phäochromozytom li AO 77J	77	f	yes	no	inconspicuous	inconspicuous						TSC+SDHA, Array	not available									24.5
59	patient	HNP		no		4PGYDR-0360	Head- and neck tumor ?	68	f	no	no	not available	frameshift variant - heterozygous	TMEM127	NM_017849.3	c.465_466insACTTG	p.(Ala156fs)	likely pathogenic	TSC+SDHA	not available										confirmed germline
60	research	PHEO		no			PPGL?	27	f	no	not available	not available	not available						not available	missense variant	HRAS	NM_176795.4	c.37G>C	p.Gly13Arg	26	pathogenic		PPGL-Panel	12.8	somatic	frisch
61	research	PGL		no			PPGL?	48	m	no	not available	not available	not available						not available	inconspicuous	ATRX	NM_000489.5	c.157A>C	p.(Asn53His)	25	unknown significance		PPGL-Panel	16.3	unknown	frisch
62	patient	PGL	solitary	no			Extraadrenales Paragangliom rechts nebennierennah, AO 37J, ED 2017	37	f	yes	no	inconspicuous	frameshift variant - heterozygous	SDHA	NM_004168.3	c.1338delA	p.(His447fs)	pathogenic	TSC+SDHA, Array	not available										confirmed germline
63	patient	PGL	solitary	no			Infiltrativ wachsender Glomus caroticum-Tumor links/ DD Glomus vagale Tumor AO48J	48	m	yes	no	mother had colon cancer at 80y, father had prostate cancer at 63y, uncle on father's side had prostate cancer at 60y	nonsense variant - heterozygous	SDHC	NM_003001.3	c.397C>T	p.(Arg133*)	pathogenic	TSC+SDHA, Array	not available									45.4	confirmed germline
64	patient	HNP	unknown	no		stomach carcinoma	Paragangliom glomus jugulare, keine weiteren Angaben, war nicht bei uns	66	f	no	not available	not available	inconspicuous						TSC+SDHA, Array	not available									3.4	confirmed germline
65	patient	PHEO	solitary	no			Phäochromozytom AO 40J	40	f	yes	no	inconspicuous	splice variant - heterozygous	BLM	NM_000057.3	c.2662+2T>C	p.?	likely pathogenic	TSC+SDHA, Array	not available									3.1	confirmed germline
66	patient	PHEO	solitary	no			Phäochromozytom re AO 13J	13	m	yes	no	inconspicuous	inconspicuous						TSC+SDHA, Array	missense variant	VHL	NM_000551.3	c.193T>G	p.(Ser65Ala)	17.4	likely pathogenic		PPGL-Panel	21.4	confirmed somatic	frisch
67	patient	PGL	solitary	no			Retroperitoneales Pargangliom AO 31J	31	f	yes	no	inconspicuous	inconspicuous						TSC+SDHA, Array	missense variant	VHL	NM_000551.3	c.193T>G	p.(Ser65Ala)	8.5	likely pathogenic		PPGL-Panel	24.1	confirmed somatic
68	patient	PHEO	solitary	yes	thyroid adenoma, cervix carcinoma AO 44	uterus ca 1985	Malignes Phäochromozytom re AO 66J, Schilddrüsenadenom und Gebärmuttermundkrebs AO 44J (Primär-OP 8/07 KH Neustadt; Feb. 2008 LK-Metastase und Metastase Bauchraum E/08/007261-3);	66	f	yes	no	mother had colon cancer at 79y, grandfather on mother's side had colon cancer at 36y	inconspicuous						Sanger core genes	missense variant	HRAS	NM_176795.4	c.182A>G	p.(Gln61Arg)	56.8	pathogenic	VUS in GPT:NM_005309.2:c.628G>A, p.(Glu210Lys), 46.0%	PPGL-Panel	66.3	somatic
69	patient	HNP	solitary	no			Paragangliom (head and neck) AO27J (E/2004/001201 evtl. Rezidiv - tumoranteil nicht so hoch; E/2002/024217)	27	f	yes	no	sister had soft tissue tumor at 35y	inconspicuous						Sanger core genes	start codon variant	SDHD	NM_003002.3	c.3G>T	p.(Met1Ile)	18.2	pathogenic	VUS in FH:NM_000143.3:c.593C>T, p.(Ala198Val), 7.3%	PPGL-Panel	405.9	confirmed somatic	FFPE
70	patient	PHEO	solitary	no			Phäochromozytom li AO 42J	42	m	yes	no	father had glioblastoma at 76y	inconspicuous						TSC+SDHA, Array	inconspicuous								PPGL-Panel	5.4		frisch
71	research	HNP	solitary	no			Glomustumor li mit Rezidiv 2010 (wäre AO 49J), keine weiteren Informationen	49	m	no	not available	not available	not available						not available	missense variant	SDHB	NM_003000.2	c.724C>T	p.(Arg242Cys)	16.4	likely pathogenic	VUS in PDHB:NM_000925.3:c.520G>A, p.(Val174Met), 47.7%	PPGL-Panel	24.7	likely somatic	FFPE
72	patient	PHEO	solitary	no			Rezidiv Phäochromozytom rechts	66	f	no	not available	not available	inconspicuous						TSC	frameshift variant	ATRX	NM_000489.4	c.4744_4745insA	p.(Thr1582fs)	61.2	likely pathogenic		PPGL-Panel	5.7	unknown	frisch
72	patient	PHEO	solitary	no			Rezidiv Phäochromozytom rechts	66	f	no	not available	not available	inconspicuous						TSC	missense variant	TP53	NM_001126114.2	c.817C>T	p.(Arg273Cys)	74.1	pathogenic		PPGL-Panel	5.7	confirmed somatic	frisch
73	research	PHEO					PPGL?	56	f	no	not available	not available	not available						not available	nonsense variant	NF1	NM_000267.3	c.1540C>T	p.(Gln514*)	62.1	pathogenic		PPGL-Panel	16.6	unknown	frisch
75	research	HNP					Glomus caroticum Tumor rechts AO 53J	53	f	no	no	no detailed information available, breast cancer, thyroid cancer and colon cancer in the family	not available						not available	missense variant	IDH2	NM_002168.3	c.514A>G	p.Arg172Gly	24.5	pathogenic		PPGL-Panel	5.3	confirmed somatic	frisch	Richter et al. 2019 [21]
76	research	PHEO		no			PPGL?	54	f	no	not available	not available	not available						not available	inconspicuous								PPGL-Panel	9.3		frisch
77	patient	HNP					Glomus jugulare Tumor AO 64J, ED 66J	64	f	yes	no	nephew had leucemia at 47y	inconspicuous						TSC+SDHA, Array	not available									2.4
78	research	PHEO		no			PPGL?	47	f	no	not available	not available	not available						not available	missense variant	VHL	NM_000551.3	c.500G>A	p.(Arg167Gln)	49.6	pathogenic	VUS in FGFR1:NM_023110.2:c.2104C>A, p.(Pro702Thr), 49.6%	PPGL-Panel	17.4	unknown	frisch
79	research	PHEO		no			PPGL?	58	f	no	not available	not available	not available						not available	frameshift variant	NF1	NM_000267.3	c.7798_7799insA	p.(Ser2601fs)	83.2	likely pathogenic	VUS in HIST1H3B:NM_003537.3:c.131C>A, p.(Pro44Gln), 52.3%	PPGL-Panel	47.5	unknown	frisch
80	research	PHEO		no			PPGL?	65	m	no	not available	not available	not available						not available	nonsense variant	ATRX	NM_000489.5	c.1441G>T	p.(Glu481*)	5.4	pathogenic		PPGL-Panel	46.2	likely somatic	frisch
81	patient	PHEO	solitary	yes			Metastasiertes Phäochromozytom li AO 33J	33	m	yes	no	inconspicuous	inconspicuous						TSC+SDHA, Array	not available										confirmed germline
82	research	PHEO		no			PPGL?	31	f	no	not available	not available	missense variant - heterozygous	FH	NM_000143.3	c.700A>G	p.(Thr234Ala)	likely pathogenic	external; validation	missense variant	FH	NM_000143.3	c.700A>G	p.(Thr234Ala)	82	likely pathogenic	VUS in PCK2:NM_004563.3:c.463C>T, p.(Arg155Cys), 50.9%	PPGL-Panel	0.4	confirmed germline		Richter et al. 2019 [21]
83	patient	HNP	solitary	no		H&N study 7PGYDR7016	Paragangliom glomus jugulare li AO 53J	51	m	yes	no	father had prostate cancer at 57<, colon cancer at 60y and a malignant soft tissue tumor at 67y	inconspicuous						TSC+SDHA, Array	not available									4.5	unknown
84	patient		solitary				Phäochromozytom AO 56J	56	m	yes	no	inconspicuous	inconspicuous						TSC+SDHA, Array	not available										unknown
85	patient	HNP		no		ENSAT Study patient 4PGYDR095	Head- and neck tumor ?	75	f	no	not available	not available	inconspicuous						TSC+SDHA	not available									544.8	unknown
86	patient	PGL	solitary				Adrenales Paragangliom AO 33J	33	m	no	not available	not available	missense variant - heterozygous	SDHB	NM_003000.2	c.649C>T	p.(Arg217Cys)	likely pathogenic	TSC+SDHA, Array	not available										confirmed germline
87	patient	HNP		no			Head- and neck tumor ?	62	f	no	not available	not available	inconspicuous						TSC+SDHA	not available										unknown
88	research	PHEO	solitary	no				26	m	no	not available	not available	not available							inconspicuous								PPGL-Panel				Fankhauser et al. 2019, submitted
89	research	PHEO	solitary	no				82	m	no	not available	not available	not available							inconspicuous								PPGL-Panel				Fankhauser et al. 2019, submitted
90	research	PGL	solitary	no				30	f	no	not available	not available	not available							inconspicuous	TET1	NM_030625.2	c.382G>C	p.(Val128Leu)	26.1	unknown significance		PPGL-Panel		unknown		Fankhauser et al. 2019, submitted
91	research	PHEO	solitary	no				50	m	no	not available	not available	not available							splice variant	NF1	NM_000267.3	c.205-1G>T	p.?	39.9	pathogenic		PPGL-Panel		unknown		Fankhauser et al. 2019, submitted
92	research	PHEO	solitary	no				73	f	no	not available	not available	not available							nonsense variant	NF1	NM_000267.3	c.1318C>T	p.(Arg440*)	15.9	pathogenic		PPGL-Panel		likely somatic		Fankhauser et al. 2019, submitted
92	research	PHEO	solitary	o				73	f	no	not available	not available	not available							nonsense variant	NF1	NM_000267.3	c.7549C>T	p.(Arg2517*)	33.2	pathogenic		PPGL-Panel		unknown		Fankhauser et al. 2019, submitted
