# Supplementary material for: Optimizing Genetic Workup in Pheochromocytoma and Paraganglioma by Integrating Diagnostic and Research Approaches
Source: Cancers (Basel). 2019 Jun 11;11(6):809. doi: 10.3390/cancers11060809 (PMC6627084; doi:10.3390/cancers11060809)
Supplement: Supplementary file 1 [file cancers-11-00809-s001.zip › Supplementary_files/Supplementary_Table_S2.xlsx]

## Sheet:  
Supplementary Table 2: PPGL custom panel design
Article
Optimizing Genetic Workup in Pheochromocytoma and Paraganglioma by Integrating Diagnostic and Research Approaches
Laura Gieldon1, 2,#, Doreen William1,#, Karl Hackmann1,2, Winnie Jahn1, Arne Jahn1,2, Johannes Wagner1,2, Andreas Rump1,2, Nicole Bechmann3, Svenja Nölting4, Thomas Knösel5, Volker Gudziol6, Georgiana Constantinescu7, Jimmy Masjkur7, Felix Beuschlein8, Henri JLM Timmers9, Letizia Canu10, Karel Pacak11, Mercedes Robledo12, Daniela Aust13, Evelin Schröck1,2, Graeme Eisenhofer3,7, Susan Richter3 and…

## Sheet: Supplementary Table 2
Gene	Target	Description
ABAT	all coding exons ± 20bp	4-Aminobutyrate Aminotransferase
ACLY	all coding exons ± 20bp	ATP Citrate Lyase
ACO1	all coding exons ± 20bp	Aconitase 1
ACO2	all coding exons ± 20bp	Aconitase 2
ALDH5A1	all coding exons ± 20bp	Aldehyde Dehydrogenase 5 Family Member A1
ATRX	all coding exons ± 20bp	ATRX, Chromatin Remodeler
BRAF	all coding exons ± 20bp	B-Raf Proto-Oncogene, Serine/Threonine Kinase
CS	all coding exons ± 20bp	Citrate Synthase
D2HGDH	all coding exons ± 20bp	D-2-Hydroxyglutarate Dehydrogenase
DLAT	all coding exons ± 20bp	Dihydrolipoamide S-Acetyltransferase
DLD	all coding exons ± 20bp	Dihydrolipoamide Dehydrogenase
DLST	all coding exons ± 20bp	Dihydrolipoamide S-Succinyltransferase
FGFR1	all coding exons ± 20bp	Fibroblast Growth Factor Receptor 1
FH	all coding exons ± 20bp	Fumarate Hydratase
GAD1	all coding exons ± 20bp	Glutamate Decarboxylase 1
GAD2	all coding exons ± 20bp	Glutamate Decarboxylase 2
GLUD1	all coding exons ± 20bp	Glutamate Dehydrogenase 1
GLUD2	all coding exons ± 20bp	Glutamate Dehydrogenase 2
GOT1	all coding exons ± 20bp	Glutamic-Oxaloacetic Transaminase 1
GOT2	all coding exons ± 20bp	Glutamic-Oxaloacetic Transaminase 2
GPT	all coding exons ± 20bp	Glutamic--Pyruvic Transaminase
GPT2	all coding exons ± 20bp	Glutamic--Pyruvic Transaminase 2
H3F3A	all coding exons ± 20bp	H3 Histone Family Member 3A
HIF1A	all coding exons ± 20bp	Hypoxia Inducible Factor 1 Subunit Alpha
HIF2A (EPAS1)	all coding exons ± 20bp	Endothelial PAS Domain Protein 1
HIST1H3B	all coding exons ± 20bp	Histone Cluster 1 H3 Family Member B
HRAS	all coding exons ± 20bp	HRas Proto-Oncogene, GTPase
IDH1	all coding exons ± 20bp	Isocitrate Dehydrogenase (NADP(+)) 1, Cytosolic
IDH2	all coding exons ± 20bp	Isocitrate Dehydrogenase (NADP(+)) 2, Mitochondrial
IDH3A	all coding exons ± 20bp	Isocitrate Dehydrogenase 3 (NAD(+)) Alpha
IDH3B	all coding exons ± 20bp	Isocitrate Dehydrogenase 3 (NAD(+)) Beta
IDH3G	all coding exons ± 20bp	Isocitrate Dehydrogenase 3 (NAD(+)) Gamma
KIF1B	all coding exons ± 20bp	Kinesin Family Member 1B
KIT	all coding exons ± 20bp	KIT Proto-Oncogene Receptor Tyrosine Kinase
KRAS	all coding exons ± 20bp	KRAS Proto-Oncogene, GTPase
L2HGDH	all coding exons ± 20bp	L-2-Hydroxyglutarate Dehydrogenase
LDHA	all coding exons ± 20bp	Lactate Dehydrogenase A
LDHAL6A	all coding exons ± 20bp	Lactate Dehydrogenase A Like 6A
LDHAL6B	all coding exons ± 20bp	Lactate Dehydrogenase A Like 6B
LDHB	all coding exons ± 20bp	Lactate Dehydrogenase B
LDHC	all coding exons ± 20bp	Lactate Dehydrogenase C
LDHD	all coding exons ± 20bp	Lactate Dehydrogenase D
MAX	all coding exons ± 20bp	MYC Associated Factor X
MDH1	all coding exons ± 20bp	Malate Dehydrogenase 1
MDH2	all coding exons ± 20bp	Malate Dehydrogenase 2
ME1	all coding exons ± 20bp	Malic Enzyme 1
ME2	all coding exons ± 20bp	Malic Enzyme 2
ME3	all coding exons ± 20bp	Malic Enzyme 3
MEN1	all coding exons ± 20bp	Menin 1
MERTK	all coding exons ± 20bp	MER Proto-Oncogene, Tyrosine Kinase
MET	all coding exons ± 20bp	MET Proto-Oncogene, Receptor Tyrosine Kinase
MYCN	all coding exons ± 20bp	MYCN Proto-Oncogene, BHLH Transcription Factor
NF1	all coding exons ± 20bp	Neurofibromin 1
OGDH	all coding exons ± 20bp	Oxoglutarate Dehydrogenase
OGDHL	all coding exons ± 20bp	Oxoglutarate Dehydrogenase Like
PC	all coding exons ± 20bp	Pyruvate Carboxylase
PCK1	all coding exons ± 20bp	Phosphoenolpyruvate Carboxykinase 1
PCK2	all coding exons ± 20bp	Phosphoenolpyruvate Carboxykinase 2
PDGFRA	all coding exons ± 20bp	Platelet Derived Growth Factor Receptor Alpha
PDHA1	all coding exons ± 20bp	Pyruvate Dehydrogenase E1 Alpha 1 Subunit
PDHA2	all coding exons ± 20bp	Pyruvate Dehydrogenase E1 Alpha 2 Subunit
PDHB	all coding exons ± 20bp	Pyruvate Dehydrogenase E1 Beta Subunit
PDK1	all coding exons ± 20bp	Pyruvate Dehydrogenase Kinase 1
PHD1 (EGLN2)	all coding exons ± 20bp	Egl-9 Family Hypoxia Inducible Factor 2
PHD2 (EGLN1)	all coding exons ± 20bp	Egl-9 Family Hypoxia Inducible Factor 1
PHD3 (EGLN3)	all coding exons ± 20bp	Egl-9 Family Hypoxia Inducible Factor 3
PIK3CA	all coding exons ± 20bp	Phosphatidylinositol-4,5-Bisphosphate 3-Kinase Catalytic Subunit Alpha
PTEN	all coding exons ± 20bp	Phosphatase And Tensin Homolog
RET	all coding exons ± 20bp	Ret Proto-Oncogene
SDHA	all coding exons ± 20bp	Succinate Dehydrogenase Complex Flavoprotein Subunit A
SDHAF1	all coding exons ± 20bp	Succinate Dehydrogenase Complex Assembly Factor 1
SDHAF2	all coding exons ± 20bp	Succinate Dehydrogenase Complex Assembly Factor 2
SDHB	all coding exons ± 20bp	Succinate Dehydrogenase Complex Iron Sulfur Subunit B
SDHC	all coding exons ± 20bp	Succinate Dehydrogenase Complex Subunit C
SDHD	all coding exons ± 20bp, promoter region -30bp exon 1	Succinate Dehydrogenase Complex Subunit D
SUCLA2	all coding exons ± 20bp	Succinate-CoA Ligase ADP-Forming Beta Subunit
SUCLG1	all coding exons ± 20bp	Succinate-CoA Ligase Alpha Subunit
SUCLG2	all coding exons ± 20bp	Succinate-CoA Ligase GDP-Forming Beta Subunit
TERT	promoter region	Telomerase Reverse Transcriptase
TET1	all coding exons ± 20bp	Tet Methylcytosine Dioxygenase 1
TET2	all coding exons ± 20bp	Tet Methylcytosine Dioxygenase 2
TMEM127	all coding exons ± 20bp	Transmembrane Protein 127
TP53	all coding exons ± 20bp	Tumor Protein P53
VHL	all coding exons ± 20bp	Von Hippel-Lindau Tumor Suppressor
